# Supplementary material for: Causal genes identification of giant cell arteritis in CD4+ Memory t cells: an integration of multi-omics and expression quantitative trait locus analysis
Source: Inflamm Res. 2025 Jan 7;74(1):3. doi: 10.1007/s00011-024-01965-7 (PMC11703992; doi:10.1007/s00011-024-01965-7)
Supplement: Supplementary file 1 — Supplementary Material 1 [file 11_2024_1965_MOESM1_ESM.xlsx]

## Sheet: Table S1
Table S1 The heterogeneity test results of all DEGs
id.exposure	id.outcome	outcome	exposure	method	Q	Q_df	Q_pval
eqtl-a-ENSG00000008517	finn-b-M13_GIANTCELL	Giant cell arteritis || id:finn-b-M13_GIANTCELL	IL32	MR Egger	0.133847	2	0.935267
eqtl-a-ENSG00000008517	finn-b-M13_GIANTCELL	Giant cell arteritis || id:finn-b-M13_GIANTCELL	IL32	Inverse variance weighted	0.137199	3	0.987027
eqtl-a-ENSG00000054654	finn-b-M13_GIANTCELL	Giant cell arteritis || id:finn-b-M13_GIANTCELL	SYNE2	MR Egger	2.36192	3	0.500763
eqtl-a-ENSG00000054654	finn-b-M13_GIANTCELL	Giant cell arteritis || id:finn-b-M13_GIANTCELL	SYNE2	Inverse variance weighted	2.44577	4	0.654372
eqtl-a-ENSG00000059804	finn-b-M13_GIANTCELL	Giant cell arteritis || id:finn-b-M13_GIANTCELL	SLC2A3	MR Egger	1.38933	2	0.499241
eqtl-a-ENSG00000059804	finn-b-M13_GIANTCELL	Giant cell arteritis || id:finn-b-M13_GIANTCELL	SLC2A3	Inverse variance weighted	1.79801	3	0.615367
eqtl-a-ENSG00000065809	finn-b-M13_GIANTCELL	Giant cell arteritis || id:finn-b-M13_GIANTCELL	FAM107B	MR Egger	5.1486	5	0.398015
eqtl-a-ENSG00000065809	finn-b-M13_GIANTCELL	Giant cell arteritis || id:finn-b-M13_GIANTCELL	FAM107B	Inverse variance weighted	5.90087	6	0.434386
eqtl-a-ENSG00000069667	finn-b-M13_GIANTCELL	Giant cell arteritis || id:finn-b-M13_GIANTCELL	RORA	MR Egger	1.91511	1	0.166397
eqtl-a-ENSG00000069667	finn-b-M13_GIANTCELL	Giant cell arteritis || id:finn-b-M13_GIANTCELL	RORA	Inverse variance weighted	1.92096	2	0.382709
eqtl-a-ENSG00000075884	finn-b-M13_GIANTCELL	Giant cell arteritis || id:finn-b-M13_GIANTCELL	ARHGAP15	MR Egger	4.08629	5	0.537061
eqtl-a-ENSG00000075884	finn-b-M13_GIANTCELL	Giant cell arteritis || id:finn-b-M13_GIANTCELL	ARHGAP15	Inverse variance weighted	4.32223	6	0.633158
eqtl-a-ENSG00000076641	finn-b-M13_GIANTCELL	Giant cell arteritis || id:finn-b-M13_GIANTCELL	PAG1	Inverse variance weighted	0.360261	1	0.548361
eqtl-a-ENSG00000079335	finn-b-M13_GIANTCELL	Giant cell arteritis || id:finn-b-M13_GIANTCELL	CDC14A	MR Egger	2.20851	1	0.137251
eqtl-a-ENSG00000079335	finn-b-M13_GIANTCELL	Giant cell arteritis || id:finn-b-M13_GIANTCELL	CDC14A	Inverse variance weighted	10.2078	2	0.00607296
eqtl-a-ENSG00000080822	finn-b-M13_GIANTCELL	Giant cell arteritis || id:finn-b-M13_GIANTCELL	CLDND1	Inverse variance weighted	0.729469	1	0.393055
eqtl-a-ENSG00000092820	finn-b-M13_GIANTCELL	Giant cell arteritis || id:finn-b-M13_GIANTCELL	EZR	Inverse variance weighted	0.140173	1	0.708109
eqtl-a-ENSG00000101745	finn-b-M13_GIANTCELL	Giant cell arteritis || id:finn-b-M13_GIANTCELL	ANKRD12	Inverse variance weighted	0.0694746	1	0.792103
eqtl-a-ENSG00000102760	finn-b-M13_GIANTCELL	Giant cell arteritis || id:finn-b-M13_GIANTCELL	RGCC	MR Egger	2.77609	2	0.249562
eqtl-a-ENSG00000102760	finn-b-M13_GIANTCELL	Giant cell arteritis || id:finn-b-M13_GIANTCELL	RGCC	Inverse variance weighted	2.80441	3	0.422774
eqtl-a-ENSG00000105373	finn-b-M13_GIANTCELL	Giant cell arteritis || id:finn-b-M13_GIANTCELL	NOP53	MR Egger	0.119375	1	0.729713
eqtl-a-ENSG00000105373	finn-b-M13_GIANTCELL	Giant cell arteritis || id:finn-b-M13_GIANTCELL	NOP53	Inverse variance weighted	0.129371	2	0.937362
eqtl-a-ENSG00000112486	finn-b-M13_GIANTCELL	Giant cell arteritis || id:finn-b-M13_GIANTCELL	CCR6	MR Egger	14.4692	6	0.0248126
eqtl-a-ENSG00000112486	finn-b-M13_GIANTCELL	Giant cell arteritis || id:finn-b-M13_GIANTCELL	CCR6	Inverse variance weighted	16.9963	7	0.0174198
eqtl-a-ENSG00000116824	finn-b-M13_GIANTCELL	Giant cell arteritis || id:finn-b-M13_GIANTCELL	CD2	MR Egger	7.10307e-05	1	0.993276
eqtl-a-ENSG00000116824	finn-b-M13_GIANTCELL	Giant cell arteritis || id:finn-b-M13_GIANTCELL	CD2	Inverse variance weighted	0.178645	2	0.91455
eqtl-a-ENSG00000118503	finn-b-M13_GIANTCELL	Giant cell arteritis || id:finn-b-M13_GIANTCELL	TNFAIP3	MR Egger	1.46762	2	0.480076
eqtl-a-ENSG00000118503	finn-b-M13_GIANTCELL	Giant cell arteritis || id:finn-b-M13_GIANTCELL	TNFAIP3	Inverse variance weighted	1.48776	3	0.685099
eqtl-a-ENSG00000121966	finn-b-M13_GIANTCELL	Giant cell arteritis || id:finn-b-M13_GIANTCELL	CXCR4	Inverse variance weighted	0.250468	1	0.616746
eqtl-a-ENSG00000124942	finn-b-M13_GIANTCELL	Giant cell arteritis || id:finn-b-M13_GIANTCELL	AHNAK	MR Egger	1.91008	3	0.591278
eqtl-a-ENSG00000124942	finn-b-M13_GIANTCELL	Giant cell arteritis || id:finn-b-M13_GIANTCELL	AHNAK	Inverse variance weighted	3.7596	4	0.439516
eqtl-a-ENSG00000130522	finn-b-M13_GIANTCELL	Giant cell arteritis || id:finn-b-M13_GIANTCELL	JUND	MR Egger	0.701313	1	0.402343
eqtl-a-ENSG00000130522	finn-b-M13_GIANTCELL	Giant cell arteritis || id:finn-b-M13_GIANTCELL	JUND	Inverse variance weighted	0.829381	2	0.660545
eqtl-a-ENSG00000135046	finn-b-M13_GIANTCELL	Giant cell arteritis || id:finn-b-M13_GIANTCELL	ANXA1	MR Egger	3.70851	4	0.44689
eqtl-a-ENSG00000135046	finn-b-M13_GIANTCELL	Giant cell arteritis || id:finn-b-M13_GIANTCELL	ANXA1	Inverse variance weighted	4.03036	5	0.545054
eqtl-a-ENSG00000141232	finn-b-M13_GIANTCELL	Giant cell arteritis || id:finn-b-M13_GIANTCELL	TOB1	MR Egger	1.85642	1	0.173038
eqtl-a-ENSG00000141232	finn-b-M13_GIANTCELL	Giant cell arteritis || id:finn-b-M13_GIANTCELL	TOB1	Inverse variance weighted	2.19212	2	0.334185
eqtl-a-ENSG00000143924	finn-b-M13_GIANTCELL	Giant cell arteritis || id:finn-b-M13_GIANTCELL	EML4	MR Egger	2.67278	2	0.262793
eqtl-a-ENSG00000143924	finn-b-M13_GIANTCELL	Giant cell arteritis || id:finn-b-M13_GIANTCELL	EML4	Inverse variance weighted	3.39296	3	0.334912
eqtl-a-ENSG00000150347	finn-b-M13_GIANTCELL	Giant cell arteritis || id:finn-b-M13_GIANTCELL	ARID5B	MR Egger	6.65586	1	0.00988301
eqtl-a-ENSG00000150347	finn-b-M13_GIANTCELL	Giant cell arteritis || id:finn-b-M13_GIANTCELL	ARID5B	Inverse variance weighted	8.05913	2	0.0177821
eqtl-a-ENSG00000160789	finn-b-M13_GIANTCELL	Giant cell arteritis || id:finn-b-M13_GIANTCELL	LMNA	MR Egger	6.96998	6	0.323633
eqtl-a-ENSG00000160789	finn-b-M13_GIANTCELL	Giant cell arteritis || id:finn-b-M13_GIANTCELL	LMNA	Inverse variance weighted	7.58602	7	0.370509
eqtl-a-ENSG00000163346	finn-b-M13_GIANTCELL	Giant cell arteritis || id:finn-b-M13_GIANTCELL	PBXIP1	MR Egger	4.81609	3	0.18577
eqtl-a-ENSG00000163346	finn-b-M13_GIANTCELL	Giant cell arteritis || id:finn-b-M13_GIANTCELL	PBXIP1	Inverse variance weighted	4.86301	4	0.301644
eqtl-a-ENSG00000168234	finn-b-M13_GIANTCELL	Giant cell arteritis || id:finn-b-M13_GIANTCELL	TTC39C	MR Egger	3.51956	2	0.172083
eqtl-a-ENSG00000168234	finn-b-M13_GIANTCELL	Giant cell arteritis || id:finn-b-M13_GIANTCELL	TTC39C	Inverse variance weighted	3.54558	3	0.314899
eqtl-a-ENSG00000169442	finn-b-M13_GIANTCELL	Giant cell arteritis || id:finn-b-M13_GIANTCELL	CD52	MR Egger	0.312339	2	0.855414
eqtl-a-ENSG00000169442	finn-b-M13_GIANTCELL	Giant cell arteritis || id:finn-b-M13_GIANTCELL	CD52	Inverse variance weighted	0.900282	3	0.82536
eqtl-a-ENSG00000170345	finn-b-M13_GIANTCELL	Giant cell arteritis || id:finn-b-M13_GIANTCELL	FOS	Inverse variance weighted	0.0447915	1	0.832388
eqtl-a-ENSG00000171223	finn-b-M13_GIANTCELL	Giant cell arteritis || id:finn-b-M13_GIANTCELL	JUNB	Inverse variance weighted	0.158493	1	0.690548
eqtl-a-ENSG00000171522	finn-b-M13_GIANTCELL	Giant cell arteritis || id:finn-b-M13_GIANTCELL	PTGER4	MR Egger	5.06346	3	0.167209
eqtl-a-ENSG00000171522	finn-b-M13_GIANTCELL	Giant cell arteritis || id:finn-b-M13_GIANTCELL	PTGER4	Inverse variance weighted	8.92717	4	0.0629458
eqtl-a-ENSG00000172725	finn-b-M13_GIANTCELL	Giant cell arteritis || id:finn-b-M13_GIANTCELL	CORO1B	MR Egger	5.36029	2	0.0685532
eqtl-a-ENSG00000172725	finn-b-M13_GIANTCELL	Giant cell arteritis || id:finn-b-M13_GIANTCELL	CORO1B	Inverse variance weighted	5.67342	3	0.128626
eqtl-a-ENSG00000182809	finn-b-M13_GIANTCELL	Giant cell arteritis || id:finn-b-M13_GIANTCELL	CRIP2	MR Egger	1.88178	5	0.865249
eqtl-a-ENSG00000182809	finn-b-M13_GIANTCELL	Giant cell arteritis || id:finn-b-M13_GIANTCELL	CRIP2	Inverse variance weighted	2.5264	6	0.865502
eqtl-a-ENSG00000183508	finn-b-M13_GIANTCELL	Giant cell arteritis || id:finn-b-M13_GIANTCELL	TENT5C	MR Egger	5.83151	6	0.442326
eqtl-a-ENSG00000183508	finn-b-M13_GIANTCELL	Giant cell arteritis || id:finn-b-M13_GIANTCELL	TENT5C	Inverse variance weighted	5.97368	7	0.542826
eqtl-a-ENSG00000186827	finn-b-M13_GIANTCELL	Giant cell arteritis || id:finn-b-M13_GIANTCELL	TNFRSF4	MR Egger	17.4287	3	0.000576813
eqtl-a-ENSG00000186827	finn-b-M13_GIANTCELL	Giant cell arteritis || id:finn-b-M13_GIANTCELL	TNFRSF4	Inverse variance weighted	20.1128	4	0.000474425
eqtl-a-ENSG00000188042	finn-b-M13_GIANTCELL	Giant cell arteritis || id:finn-b-M13_GIANTCELL	ARL4C	MR Egger	3.57781	2	0.167143
eqtl-a-ENSG00000188042	finn-b-M13_GIANTCELL	Giant cell arteritis || id:finn-b-M13_GIANTCELL	ARL4C	Inverse variance weighted	3.84938	3	0.278195
eqtl-a-ENSG00000197448	finn-b-M13_GIANTCELL	Giant cell arteritis || id:finn-b-M13_GIANTCELL	GSTK1	Inverse variance weighted	0.220243	1	0.638855
eqtl-a-ENSG00000213145	finn-b-M13_GIANTCELL	Giant cell arteritis || id:finn-b-M13_GIANTCELL	CRIP1	Inverse variance weighted	0.192674	1	0.6607
eqtl-a-ENSG00000215788	finn-b-M13_GIANTCELL	Giant cell arteritis || id:finn-b-M13_GIANTCELL	TNFRSF25	MR Egger	0.429831	2	0.80661
eqtl-a-ENSG00000215788	finn-b-M13_GIANTCELL	Giant cell arteritis || id:finn-b-M13_GIANTCELL	TNFRSF25	Inverse variance weighted	1.28838	3	0.731893

## Sheet: Table S2
Table S2 The horizontal pleiotropy test results of all DEGs
id.exposure	id.outcome	outcome	exposure	egger_intercept	se	pval
eqtl-a-ENSG00000008517	finn-b-M13_GIANTCELL	Giant cell arteritis || id:finn-b-M13_GIANTCELL	IL32	-0.00296401	0.0511899	0.959091
eqtl-a-ENSG00000054654	finn-b-M13_GIANTCELL	Giant cell arteritis || id:finn-b-M13_GIANTCELL	SYNE2	-0.0226717	0.0782919	0.790998
eqtl-a-ENSG00000059804	finn-b-M13_GIANTCELL	Giant cell arteritis || id:finn-b-M13_GIANTCELL	SLC2A3	-0.0467298	0.0730972	0.588089
eqtl-a-ENSG00000065809	finn-b-M13_GIANTCELL	Giant cell arteritis || id:finn-b-M13_GIANTCELL	FAM107B	0.050745	0.0593698	0.431739
eqtl-a-ENSG00000069667	finn-b-M13_GIANTCELL	Giant cell arteritis || id:finn-b-M13_GIANTCELL	RORA	0.00716247	0.129563	0.964842
eqtl-a-ENSG00000075884	finn-b-M13_GIANTCELL	Giant cell arteritis || id:finn-b-M13_GIANTCELL	ARHGAP15	0.0231482	0.0476554	0.647689
eqtl-a-ENSG00000076641	finn-b-M13_GIANTCELL	Giant cell arteritis || id:finn-b-M13_GIANTCELL	PAG1	NA	NA	NA
eqtl-a-ENSG00000079335	finn-b-M13_GIANTCELL	Giant cell arteritis || id:finn-b-M13_GIANTCELL	CDC14A	-0.334966	0.176005	0.307992
eqtl-a-ENSG00000080822	finn-b-M13_GIANTCELL	Giant cell arteritis || id:finn-b-M13_GIANTCELL	CLDND1	NA	NA	NA
eqtl-a-ENSG00000092820	finn-b-M13_GIANTCELL	Giant cell arteritis || id:finn-b-M13_GIANTCELL	EZR	NA	NA	NA
eqtl-a-ENSG00000101745	finn-b-M13_GIANTCELL	Giant cell arteritis || id:finn-b-M13_GIANTCELL	ANKRD12	NA	NA	NA
eqtl-a-ENSG00000102760	finn-b-M13_GIANTCELL	Giant cell arteritis || id:finn-b-M13_GIANTCELL	RGCC	0.0124763	0.087343	0.899506
eqtl-a-ENSG00000105373	finn-b-M13_GIANTCELL	Giant cell arteritis || id:finn-b-M13_GIANTCELL	NOP53	-0.00733166	0.0733324	0.936563
eqtl-a-ENSG00000112486	finn-b-M13_GIANTCELL	Giant cell arteritis || id:finn-b-M13_GIANTCELL	CCR6	-0.0807679	0.0788983	0.345467
eqtl-a-ENSG00000116824	finn-b-M13_GIANTCELL	Giant cell arteritis || id:finn-b-M13_GIANTCELL	CD2	-0.053631	0.126913	0.745467
eqtl-a-ENSG00000118503	finn-b-M13_GIANTCELL	Giant cell arteritis || id:finn-b-M13_GIANTCELL	TNFAIP3	-0.0618035	0.435524	0.900159
eqtl-a-ENSG00000121966	finn-b-M13_GIANTCELL	Giant cell arteritis || id:finn-b-M13_GIANTCELL	CXCR4	NA	NA	NA
eqtl-a-ENSG00000124942	finn-b-M13_GIANTCELL	Giant cell arteritis || id:finn-b-M13_GIANTCELL	AHNAK	0.121656	0.0894551	0.267018
eqtl-a-ENSG00000130522	finn-b-M13_GIANTCELL	Giant cell arteritis || id:finn-b-M13_GIANTCELL	JUND	0.0527286	0.147342	0.781216
eqtl-a-ENSG00000135046	finn-b-M13_GIANTCELL	Giant cell arteritis || id:finn-b-M13_GIANTCELL	ANXA1	0.0266095	0.0469039	0.600821
eqtl-a-ENSG00000141232	finn-b-M13_GIANTCELL	Giant cell arteritis || id:finn-b-M13_GIANTCELL	TOB1	0.0963356	0.226542	0.74403
eqtl-a-ENSG00000143924	finn-b-M13_GIANTCELL	Giant cell arteritis || id:finn-b-M13_GIANTCELL	EML4	-0.0406823	0.0554178	0.539284
eqtl-a-ENSG00000150347	finn-b-M13_GIANTCELL	Giant cell arteritis || id:finn-b-M13_GIANTCELL	ARID5B	-0.0975172	0.21238	0.725968
eqtl-a-ENSG00000160789	finn-b-M13_GIANTCELL	Giant cell arteritis || id:finn-b-M13_GIANTCELL	LMNA	-0.0304259	0.041781	0.493906
eqtl-a-ENSG00000163346	finn-b-M13_GIANTCELL	Giant cell arteritis || id:finn-b-M13_GIANTCELL	PBXIP1	0.0166438	0.0973467	0.875125
eqtl-a-ENSG00000168234	finn-b-M13_GIANTCELL	Giant cell arteritis || id:finn-b-M13_GIANTCELL	TTC39C	-0.0117647	0.0967552	0.914337
eqtl-a-ENSG00000169442	finn-b-M13_GIANTCELL	Giant cell arteritis || id:finn-b-M13_GIANTCELL	CD52	0.0831493	0.10844	0.52336
eqtl-a-ENSG00000170345	finn-b-M13_GIANTCELL	Giant cell arteritis || id:finn-b-M13_GIANTCELL	FOS	NA	NA	NA
eqtl-a-ENSG00000171223	finn-b-M13_GIANTCELL	Giant cell arteritis || id:finn-b-M13_GIANTCELL	JUNB	NA	NA	NA
eqtl-a-ENSG00000171522	finn-b-M13_GIANTCELL	Giant cell arteritis || id:finn-b-M13_GIANTCELL	PTGER4	0.125987	0.08327	0.227486
eqtl-a-ENSG00000172725	finn-b-M13_GIANTCELL	Giant cell arteritis || id:finn-b-M13_GIANTCELL	CORO1B	-0.0445924	0.13046	0.765069
eqtl-a-ENSG00000182809	finn-b-M13_GIANTCELL	Giant cell arteritis || id:finn-b-M13_GIANTCELL	CRIP2	0.0395292	0.0492344	0.458493
eqtl-a-ENSG00000183508	finn-b-M13_GIANTCELL	Giant cell arteritis || id:finn-b-M13_GIANTCELL	TENT5C	0.0235053	0.0623409	0.719116
eqtl-a-ENSG00000186827	finn-b-M13_GIANTCELL	Giant cell arteritis || id:finn-b-M13_GIANTCELL	TNFRSF4	-0.0991467	0.145864	0.545433
eqtl-a-ENSG00000188042	finn-b-M13_GIANTCELL	Giant cell arteritis || id:finn-b-M13_GIANTCELL	ARL4C	-0.052355	0.134373	0.73439
eqtl-a-ENSG00000197448	finn-b-M13_GIANTCELL	Giant cell arteritis || id:finn-b-M13_GIANTCELL	GSTK1	NA	NA	NA
eqtl-a-ENSG00000213145	finn-b-M13_GIANTCELL	Giant cell arteritis || id:finn-b-M13_GIANTCELL	CRIP1	NA	NA	NA
eqtl-a-ENSG00000215788	finn-b-M13_GIANTCELL	Giant cell arteritis || id:finn-b-M13_GIANTCELL	TNFRSF25	0.0603996	0.0651854	0.451962

## Sheet: Table S3
Table S3 Disease or phenotypes associated with the selected SNPs
snp	ref_rsid	ref_hg19_coordinates	ref_hg38_coordinates	ref_a1	ref_a2	rsid	hg19_coordinates	hg38_coordinates	a1	a2	proxy	r2	dprime	trait	efo	study	pmid	ancestry	year	beta	se	p	direction	n	n_cases	n_controls	n_studies	unit	dataset	catalog
rs2497306	rs2497306	chr10:94485211	chr10:92725454	C	A	rs2497306	chr10:94485211	chr10:92725454	C	A	0	1	1	Serum dehydroepiandrosterone sulphate DHEAS	EFO_0007001	Zhai G	21533175	European	2011	NA	NA	4.64e-09	NA	14846	-	-	-	-	GRASP	GWAS
rs2497306	rs2497306	chr10:94485211	chr10:92725454	C	A	rs2497306	chr10:94485211	chr10:92725454	C	A	0	1	1	Dehydroepiandrosterone sulphate levels	EFO_0004730	Zhai G	21533175	European	2011	0.04	0.006841	5e-09	+	-	-	-	-	umol/L decrease	NHGRI-EBI_GWAS_Catalog	GWAS
rs2497306	rs2497306	chr10:94485211	chr10:92725454	C	A	rs2497306	chr10:94485211	chr10:92725454	C	A	0	1	1	Dehydroepiandrosterone sulfate	CHEBI_16814	Zhai G	21533175	European	2011	NA	NA	5e-09	NA	-	-	-	-	-	dbGaP	GWAS
rs2497306	rs2497306	chr10:94485211	chr10:92725454	C	A	rs2488075	chr10:94490174	chr10:92730417	C	T	1	0.99208	1	Type II diabetes	EFO_0001360	DIAGRAM	26551672	European	2015	0.09075	0.01258	9.4e-13	+	84780	27206	57574	23	log OR	DIAGRAM_T2D-METABO_EUR_2015	GWAS
rs2497306	rs2497306	chr10:94485211	chr10:92725454	C	A	rs2488075	chr10:94490174	chr10:92730417	C	T	1	0.99208	1	Type II diabetes adjusted for BMI	EFO_0001360	DIAGRAM	28566273	European	2017	0.1	0.015	2.1e-12	+	159208	26676	132532	18	log OR	DIAGRAM_T2D-adjusted-BMI_EUR_2017	GWAS
rs2497306	rs2497306	chr10:94485211	chr10:92725454	C	A	rs2488075	chr10:94490174	chr10:92730417	C	T	1	0.99208	1	Type II diabetes	EFO_0001360	DIAGRAM	22885922	European	2012	0.1133	0.01823	1.2e-09	+	63390	9580	53810	12	log OR	DIAGRAM_T2D_EUR_2012	GWAS
rs2497306	rs2497306	chr10:94485211	chr10:92725454	C	A	rs2488075	chr10:94490174	chr10:92730417	C	T	1	0.99208	1	Type II diabetes	EFO_0001360	DIAGRAM	24509480	Mixed	2014	0.1133	0.01367	1.3e-14	+	110452	26488	83964	4	log OR	DIAGRAM_T2D_Mixed_2014	GWAS
rs2497306	rs2497306	chr10:94485211	chr10:92725454	C	A	rs2488075	chr10:94490174	chr10:92730417	C	T	1	0.99208	1	Diabetes diagnosed by doctor	EFO_0000400	Neale B	UKBB	European	2017	0.003576	0.0005211	6.761e-12	+	336473	16183	320290	1	risk diff	Neale-B_UKBB_EUR_2017	GWAS
rs2497306	rs2497306	chr10:94485211	chr10:92725454	C	A	rs2488075	chr10:94490174	chr10:92730417	C	T	1	0.99208	1	Self-reported diabetes	EFO_0000400	Neale B	UKBB	European	2017	0.003077	0.0004725	7.424e-11	+	337159	13243	323916	1	risk diff	Neale-B_UKBB_EUR_2017	GWAS
rs2497306	rs2497306	chr10:94485211	chr10:92725454	C	A	rs2488075	chr10:94490174	chr10:92730417	C	T	1	0.99208	1	Treatment with metformin	EFO_0007056	Neale B	UKBB	European	2017	0.002099	0.0003794	3.142e-08	+	337159	8392	328767	1	risk diff	Neale-B_UKBB_EUR_2017	GWAS
rs2497306	rs2497306	chr10:94485211	chr10:92725454	C	A	rs61862780	chr10:94468643	chr10:92708886	C	T	1	0.98032	1	Type II diabetes	EFO_0001360	DIAGRAM	28566273	European	2017	0.098	0.012	3.5e-16	+	159208	26676	132532	18	log OR	DIAGRAM_T2D_EUR_2017	GWAS
rs2497306	rs2497306	chr10:94485211	chr10:92725454	C	A	rs61862780	chr10:94468643	chr10:92708886	C	T	1	0.98032	1	Birth weight	EFO_0004344	Horikoshi M	27680694	Mixed	2016	-0.0279	0.003605	1e-14	-	-	-	-	-	unit increase	NHGRI-EBI_GWAS_Catalog	GWAS
rs2497306	rs2497306	chr10:94485211	chr10:92725454	C	A	rs61862780	chr10:94468643	chr10:92708886	C	T	1	0.98032	1	Birth weight	EFO_0004344	Neale B	UKBB	European	2017	-0.01865	0.003166	3.846e-09	-	193063	0	193063	1	IVNT	Neale-B_UKBB_EUR_2017	GWAS
rs74847330	rs74847330	chr2:143831599	chr2:143074030	A	G	rs74847330	chr2:143831599	chr2:143074030	A	G	0	1	1	Platelet distribution width	EFO_0004586	Astle W	27863252	European	2016	-0.05088	0.005405	4.754e-21	-	173480	0	173480	2	IVNT	Astle-W_Blood-Cell-Traits_EUR_2016	GWAS
rs74847330	rs74847330	chr2:143831599	chr2:143074030	A	G	rs74847330	chr2:143831599	chr2:143074030	A	G	0	1	1	Allergic disease asthma hay fever or eczema	EFO_0003785	Ferreira M	29083406	European	2017	0.04688	0.007817	2e-09	+	-	-	-	-	log OR	NHGRI-EBI_GWAS_Catalog	GWAS
rs74847330	rs74847330	chr2:143831599	chr2:143074030	A	G	rs16858573	chr2:143875725	chr2:143118156	T	C	1	0.97231	1	Hayfever, allergic rhinitis or eczema	EFO_0003956;EFO_0005854;EFO_0000274	Neale B	UKBB	European	2017	0.0106	0.001557	9.889e-12	+	336782	77891	258891	1	risk diff	Neale-B_UKBB_EUR_2017	GWAS
rs74847330	rs74847330	chr2:143831599	chr2:143074030	A	G	rs16858573	chr2:143875725	chr2:143118156	T	C	1	0.97231	1	No blood clot, bronchitis, emphysema, asthma, rhinitis, eczema or allergy diagnosed by doctor	-	Neale B	UKBB	European	2017	-0.01066	0.001725	6.386e-10	-	336782	228530	108252	1	risk diff	Neale-B_UKBB_EUR_2017	GWAS
rs74847330	rs74847330	chr2:143831599	chr2:143074030	A	G	rs79716587	chr2:143886819	chr2:143129250	G	A	1	0.9448	1	Lymphocyte counts	EFO_0004587	Astle W	27863252	European	2016	-0.04681	0.00546	1e-17	-	-	-	-	-	unit decrease	NHGRI-EBI_GWAS_Catalog	GWAS
rs149007767	rs149007767	chr7:50370254	chr7:50330658	C	T	rs149007767	chr7:50370254	chr7:50330658	C	T	0	1	1	Granulocyte percentage of myeloid white cells	EFO_0004586	Astle W	27863252	European	2016	-0.08867	0.005107	1.535e-67	-	173480	0	173480	2	IVNT	Astle-W_Blood-Cell-Traits_EUR_2016	GWAS
rs149007767	rs149007767	chr7:50370254	chr7:50330658	C	T	rs149007767	chr7:50370254	chr7:50330658	C	T	0	1	1	Monocyte count	EFO_0005091	Astle W	27863252	European	2016	-0.07949	0.005102	1e-54	-	-	-	-	-	unit decrease	NHGRI-EBI_GWAS_Catalog	GWAS
rs149007767	rs149007767	chr7:50370254	chr7:50330658	C	T	rs149007767	chr7:50370254	chr7:50330658	C	T	0	1	1	Monocyte percentage of white cells	EFO_0007989	Astle W	27863252	European	2016	-0.09516	0.005092	6e-78	-	-	-	-	-	unit decrease	NHGRI-EBI_GWAS_Catalog	GWAS
rs35979828	rs35979828	chr12:54685880	chr12:54292096	T	C	rs35979828	chr12:54685880	chr12:54292096	T	C	0	1	1	Platelet count	EFO_0004586	Astle W	27863252	European	2016	-0.05536	0.007138	8.837e-15	-	173480	0	173480	2	IVNT	Astle-W_Blood-Cell-Traits_EUR_2016	GWAS
rs35979828	rs35979828	chr12:54685880	chr12:54292096	T	C	rs35979828	chr12:54685880	chr12:54292096	T	C	0	1	1	Mean platelet volume	EFO_0004584	Astle W	27863252	European	2016	0.1072	0.007069	6e-52	+	-	-	-	-	unit increase	NHGRI-EBI_GWAS_Catalog	GWAS
rs35979828	rs35979828	chr12:54685880	chr12:54292096	T	C	rs35979828	chr12:54685880	chr12:54292096	T	C	0	1	1	Red cell distribution width	EFO_0005192	Astle W	27863252	European	2016	0.06651	0.006919	7e-22	+	-	-	-	-	unit decrease	NHGRI-EBI_GWAS_Catalog	GWAS
rs7210990	rs7210990	chr17:16170764	chr17:16267450	A	C	rs12936529	chr17:16168784	chr17:16265470	T	C	1	1	1	Granulocyte count	EFO_0004586	Astle W	27863252	European	2016	-0.03806	0.003599	3.878e-26	-	173480	0	173480	2	IVNT	Astle-W_Blood-Cell-Traits_EUR_2016	GWAS
rs7210990	rs7210990	chr17:16170764	chr17:16267450	A	C	rs12936529	chr17:16168784	chr17:16265470	T	C	1	1	1	Myeloid white cell count	EFO_0004586	Astle W	27863252	European	2016	-0.03637	0.003609	6.857e-24	-	173480	0	173480	2	IVNT	Astle-W_Blood-Cell-Traits_EUR_2016	GWAS
rs7210990	rs7210990	chr17:16170764	chr17:16267450	A	C	rs12936529	chr17:16168784	chr17:16265470	T	C	1	1	1	Neutrophil count	EFO_0004586	Astle W	27863252	European	2016	-0.03783	0.00359	5.82e-26	-	173480	0	173480	2	IVNT	Astle-W_Blood-Cell-Traits_EUR_2016	GWAS
rs7210990	rs7210990	chr17:16170764	chr17:16267450	A	C	rs12936529	chr17:16168784	chr17:16265470	T	C	1	1	1	Sum basophil neutrophil counts	EFO_0004586	Astle W	27863252	European	2016	-0.0382	0.003596	2.377e-26	-	173480	0	173480	2	IVNT	Astle-W_Blood-Cell-Traits_EUR_2016	GWAS
rs7210990	rs7210990	chr17:16170764	chr17:16267450	A	C	rs12936529	chr17:16168784	chr17:16265470	T	C	1	1	1	Sum neutrophil eosinophil counts	EFO_0004586	Astle W	27863252	European	2016	-0.0378	0.003593	6.898e-26	-	173480	0	173480	2	IVNT	Astle-W_Blood-Cell-Traits_EUR_2016	GWAS
rs6592965	rs6592965	chr7:50427982	chr7:50360284	A	G	rs6592965	chr7:50427982	chr7:50360284	A	G	0	1	1	Immature fraction of reticulocytes	EFO_0007986	Astle W	27863252	European	2016	0.04512	0.003564	1e-36	+	-	-	-	-	unit increase	NHGRI-EBI_GWAS_Catalog	GWAS
rs6592965	rs6592965	chr7:50427982	chr7:50360284	A	G	rs6592965	chr7:50427982	chr7:50360284	A	G	0	1	1	Mean corpuscular hemoglobin	EFO_0004527	Astle W	27863252	European	2016	0.05703	0.003558	8e-58	+	-	-	-	-	unit increase	NHGRI-EBI_GWAS_Catalog	GWAS
rs6592965	rs6592965	chr7:50427982	chr7:50360284	A	G	rs6592965	chr7:50427982	chr7:50360284	A	G	0	1	1	Mean corpuscular volume	EFO_0004526	Astle W	27863252	European	2016	0.06768	0.003548	4e-81	+	-	-	-	-	unit increase	NHGRI-EBI_GWAS_Catalog	GWAS
rs6592965	rs6592965	chr7:50427982	chr7:50360284	A	G	rs6592965	chr7:50427982	chr7:50360284	A	G	0	1	1	Red blood cell count	EFO_0004305	Astle W	27863252	European	2016	0.04952	0.003571	1e-43	+	-	-	-	-	unit decrease	NHGRI-EBI_GWAS_Catalog	GWAS
rs6592965	rs6592965	chr7:50427982	chr7:50360284	A	G	rs12718598	chr7:50428445	chr7:50360747	C	T	1	0.856	1	High light scatter percentage of red cells	EFO_0004586	Astle W	27863252	European	2016	0.01988	0.003574	2.662e-08	+	173480	0	173480	2	IVNT	Astle-W_Blood-Cell-Traits_EUR_2016	GWAS
rs6592965	rs6592965	chr7:50427982	chr7:50360284	A	G	rs12718598	chr7:50428445	chr7:50360747	C	T	1	0.856	1	Mean corpuscular hemoglobin MCH	EFO_0004527	van der Harst P	23222517	Mixed	2012	NA	NA	3e-14	NA	71861	-	-	-	-	GRASP	GWAS
rs6592965	rs6592965	chr7:50427982	chr7:50360284	A	G	rs12718598	chr7:50428445	chr7:50360747	C	T	1	0.856	1	Mean corpuscular volume	EFO_0004526	Ganesh SK	19862010	European	2009	NA	NA	3.36e-08	NA	24167	-	-	-	-	GRASP	GWAS
rs6592965	rs6592965	chr7:50427982	chr7:50360284	A	G	rs12718598	chr7:50428445	chr7:50360747	C	T	1	0.856	1	Mean corpuscular volume	EFO_0004526	van der Harst P	23222517	Mixed	2012	NA	NA	1.6e-13	NA	71861	-	-	-	-	GRASP	GWAS
rs6592965	rs6592965	chr7:50427982	chr7:50360284	A	G	rs12718598	chr7:50428445	chr7:50360747	C	T	1	0.856	1	Red blood cell count RBC	EFO_0004305	van der Harst P	23222517	Mixed	2012	NA	NA	3.24e-08	NA	71861	-	-	-	-	GRASP	GWAS
rs6592965	rs6592965	chr7:50427982	chr7:50360284	A	G	rs12718598	chr7:50428445	chr7:50360747	C	T	1	0.856	1	Mean corpuscular volume	EFO_0004526	van Rooij FJA	28017375	Mixed	2016	NA	NA	4e-14	NA	-	-	-	-	-	NHGRI-EBI_GWAS_Catalog	GWAS
rs6592965	rs6592965	chr7:50427982	chr7:50360284	A	G	rs12718598	chr7:50428445	chr7:50360747	C	T	1	0.856	1	Red blood cell traits	EFO_0004527	van der Harst P	23222517	Mixed	2012	-0.204	0.02776	2e-13	-	-	-	-	-	unit decrease	NHGRI-EBI_GWAS_Catalog	GWAS
rs9273076	rs9273076	chr6:32612301	chr6:32644524	C	T	rs9273076	chr6:32612301	chr6:32644524	C	T	0	1	1	Ulcerative colitis	EFO_0000729	IBDGC	26192919	European	2015	-0.2198	0.0315	3.115e-12	-	27432	6968	20464	8	log OR	IBDGC_Ulcerative-Colitis_EUR_2015	GWAS
rs9273076	rs9273076	chr6:32612301	chr6:32644524	C	T	rs9273076	chr6:32612301	chr6:32644524	C	T	0	1	1	Systemic lupus erythematosus	EFO_0002690	Bentham J	26502338	European	2015	-0.2624	0.03664	8e-13	-	-	-	-	-	log OR	NHGRI-EBI_GWAS_Catalog	GWAS
rs9273076	rs9273076	chr6:32612301	chr6:32644524	C	T	rs17612503	chr6:32614872	chr6:32647095	C	G	1	0.89217	0.99256	Eosinophil percentage of granulocytes	EFO_0004586	Astle W	27863252	European	2016	0.03531	0.00495	9.794e-13	+	173480	0	173480	2	IVNT	Astle-W_Blood-Cell-Traits_EUR_2016	GWAS
rs9273076	rs9273076	chr6:32612301	chr6:32644524	C	T	rs17612503	chr6:32614872	chr6:32647095	C	G	1	0.89217	0.99256	Neutrophil percentage of granulocytes	EFO_0004586	Astle W	27863252	European	2016	-0.03331	0.00495	1.714e-11	-	173480	0	173480	2	IVNT	Astle-W_Blood-Cell-Traits_EUR_2016	GWAS
rs9273076	rs9273076	chr6:32612301	chr6:32644524	C	T	rs9273032	chr6:32611860	chr6:32644083	G	A	1	0.84946	0.97581	Eosinophil count	EFO_0004586	Astle W	27863252	European	2016	0.04925	0.004961	3.177e-23	+	173480	0	173480	2	IVNT	Astle-W_Blood-Cell-Traits_EUR_2016	GWAS
rs9273076	rs9273076	chr6:32612301	chr6:32644524	C	T	rs9273032	chr6:32611860	chr6:32644083	G	A	1	0.84946	0.97581	Eosinophil percentage of white cells	EFO_0004586	Astle W	27863252	European	2016	0.03851	0.004956	7.908e-15	+	173480	0	173480	2	IVNT	Astle-W_Blood-Cell-Traits_EUR_2016	GWAS
rs9273076	rs9273076	chr6:32612301	chr6:32644524	C	T	rs9273032	chr6:32611860	chr6:32644083	G	A	1	0.84946	0.97581	Sum eosinophil basophil counts	EFO_0004586	Astle W	27863252	European	2016	0.04893	0.004967	6.862e-23	+	173480	0	173480	2	IVNT	Astle-W_Blood-Cell-Traits_EUR_2016	GWAS
rs9273076	rs9273076	chr6:32612301	chr6:32644524	C	T	rs9273032	chr6:32611860	chr6:32644083	G	A	1	0.84946	0.97581	IgA deficiency	EFO_1001929	Bronson P	27723758	European	2016	1.093	0.06886	9.469e-57	+	6487	1635	4852	7	log OR	Bronson-P_IgAD_EUR_2016	GWAS
rs10740059	rs10740059	chr10:63809527	chr10:62049768	A	G	rs6479782	chr10:63806809	chr10:62047050	C	T	1	0.98412	1	Plateletcrit	EFO_0004586	Astle W	27863252	European	2016	0.02076	0.003691	1.847e-08	+	173480	0	173480	2	IVNT	Astle-W_Blood-Cell-Traits_EUR_2016	GWAS
rs10740059	rs10740059	chr10:63809527	chr10:62049768	A	G	rs7902719	chr10:63808666	chr10:62048907	A	C	1	0.96853	1	Rheumatoid arthritis	EFO_0000685	Okada Y	24390342	Mixed	2014	0.1133	0.01588	4.4e-13	+	80799	19234	61565	22	log OR	Okada-Y_RA_Mixed_2014	GWAS
rs1054037	rs1054037	chr4:103552709	chr4:102631552	T	C	rs1054037	chr4:103552709	chr4:102631552	T	C	0	1	1	Primary biliary cirrhosis	EFO_1001486	Liu	22961000	European	2012	NA	NA	1.64e-13	NA	11375	-	-	-	-	GRASP	GWAS
rs1054037	rs1054037	chr4:103552709	chr4:102631552	T	C	rs1054037	chr4:103552709	chr4:102631552	T	C	0	1	1	Primary biliary cirrhosis	-	Cordell HJ	26394269	European	2015	0.1989	0.03236	8e-10	+	-	-	-	-	log OR	NHGRI-EBI_GWAS_Catalog	GWAS
rs1054037	rs1054037	chr4:103552709	chr4:102631552	T	C	rs7677509	chr4:103550006	chr4:102628849	C	T	1	1	1	log eGFR creatinine in non diabetics	EFO_0005208	CKDGen	26831199	European	2016	0.0053	0.00092	6.2e-09	+	118374	0	118374	45	ml/min/1.73m2	CKDGen_eGFRcrea-NDM_EUR_2016	GWAS
rs1054037	rs1054037	chr4:103552709	chr4:102631552	T	C	rs7677509	chr4:103550006	chr4:102628849	C	T	1	1	1	log eGFR creatinine	EFO_0005208	CKDGen	26831199	European	2016	0.0053	0.00092	1.9e-09	+	133722	0	133722	48	ml/min/1.73m2	CKDGen_eGFRcrea_EUR_2016	GWAS
rs1054037	rs1054037	chr4:103552709	chr4:102631552	T	C	rs7699231	chr4:103550075	chr4:102628918	G	A	1	1	1	Allergic disease	EFO_0003785	Ferreira M	29083406	European	2017	-0.0325	0.0057	1.241e-08	-	360838	180129	180709	13	log OR	Ferreira-M_Allergic-Disease_EUR_2017	GWAS
rs1870071	rs1870071	chr19:16505106	chr19:16394295	T	C	rs1870071	chr19:16505106	chr19:16394295	T	C	0	1	1	Lymphocyte count	EFO_0004586	Astle W	27863252	European	2016	-0.08637	0.003896	6.35e-109	-	173480	0	173480	2	IVNT	Astle-W_Blood-Cell-Traits_EUR_2016	GWAS
rs1870071	rs1870071	chr19:16505106	chr19:16394295	T	C	rs1870071	chr19:16505106	chr19:16394295	T	C	0	1	1	Lymphocyte percentage of white cells	EFO_0004586	Astle W	27863252	European	2016	-0.06318	0.003855	2.224e-60	-	173480	0	173480	2	IVNT	Astle-W_Blood-Cell-Traits_EUR_2016	GWAS
rs1870071	rs1870071	chr19:16505106	chr19:16394295	T	C	rs1870071	chr19:16505106	chr19:16394295	T	C	0	1	1	Neutrophil percentage of white cells	EFO_0004586	Astle W	27863252	European	2016	0.04953	0.003861	1.171e-37	+	173480	0	173480	2	IVNT	Astle-W_Blood-Cell-Traits_EUR_2016	GWAS
rs1870071	rs1870071	chr19:16505106	chr19:16394295	T	C	rs12460699	chr19:16544052	chr19:16433241	T	C	1	0.98141	0.99066	White blood cell count	EFO_0004586	Astle W	27863252	European	2016	-0.03816	0.003882	8.368e-23	-	173480	0	173480	2	IVNT	Astle-W_Blood-Cell-Traits_EUR_2016	GWAS
